# Supplementary material for: Reduction of De Novo Lipogenesis Mediates Beneficial Effects of Isoenergetic Diets on Fatty Liver: Mechanistic Insights from the MEDEA Randomized Clinical Trial
Source: Nutrients. 2022 May 23;14(10):2178. doi: 10.3390/nu14102178 (PMC9143579; doi:10.3390/nu14102178)
Supplement: Supplementary file 1 [file nutrients-14-02178-s001.zip]

Archive with 1 entries (1 files):
- nutrients-1685106-Figure S1.pdf
